# Supplementary material for: SHCBP1 Is Upregulated in Colon Adenocarcinoma and Promotes Tumor Cell Proliferation and Growth
Source: Curr Oncol. 2026 May 19;33(5):295. doi: 10.3390/curroncol33050295 (PMC13206487; doi:10.3390/curroncol33050295)
Supplement: Supplementary file 1 [file curroncol-33-00295-s001.zip]

Archive with 7 entries (7 files):
- curroncol-4211370-original-images.pdf
- Figure legends S1-S2.pdf
- Figure S1.pdf
- Figure S2.pdf
- Table S1.pdf
- Table S2.pdf
- Table S3.pdf
